# Supplementary material for: Extreme Procoagulant Potency in Human Plasma of Venoms from the African Viperid Genera Atheris, Cerastes, and Proatheris and the Relative Efficacy of Antivenoms and Synthetic Enzyme-Inhibitors
Source: Toxins (Basel). 2022 Dec 1;14(12):836. doi: 10.3390/toxins14120836 (PMC9788330; doi:10.3390/toxins14120836)
Supplement: Supplementary file 1 [file toxins-14-00836-s001.zip]

Archive with 1 entries (1 files):
- toxins-2038343-supplementary.xlsx
