# Supplementary material for: Extreme Procoagulant Potency in Human Plasma of Venoms from the African Viperid Genera Atheris, Cerastes, and Proatheris and the Relative Efficacy of Antivenoms and Synthetic Enzyme-Inhibitors
Source: Toxins (Basel). 2022 Dec 1;14(12):836. doi: 10.3390/toxins14120836 (PMC9788330; doi:10.3390/toxins14120836)
Supplement: Supplementary file 1 [file toxins-14-00836-s001.zip › toxins-2038343-supplementary.xlsx]

## Sheet: Atheris 
	Venom		Atheris ceratophora			Antivenoms																									SMIs
	DL	Conc ug/ml	Venom			ECHITAbG			EchiTAb-ICP			IMENA			IPA			PANAF			SAVP Echis			SAVP Polyvalent			Saudi Polyvalent				2mM Prinomastat			2mM Marimastat			10mM DMPS
	1:1	20	10.4	10.7	10.6	12.4	12.2	12.2	11	11.2	11.4	11.6	11.5	11.5	12	11.7	11.9	12.1	11.8	11.9	11.9	12.9	12	12	12.2	11.4	10.4	10.4	10.6		11.9	12	12.2	13.9	13.8	13.9	9.6	9.9	9.7
	1:2	10	11.9	12.1	12.5	13.9	14.1	14.5	13.1	13.3	13.3	13.6	13.6	14.1	13.6	13.7	14	14.2	14.3	15.3	14.3	15	15	14.7	15	14.5	12.1	12.3	12.4		15.8	16.1	17.3	21	20.5	22.1	10.7	10.8	10.7
	1:5	4	14.8	15.4	15.1	17.6	17.8	17.8	16.6	17.3	16.8	17.5	18.7	18.8	17.8	17.5	19.4	18.3	18.6	21.4	17.7	18.6	18.8	18.7	19.5	18.6	15.4	19.3	15.7		23.7	24.6	23.6	39	37.8	43.6	12.6	12.9	13.9
	1:12	1.66667	18.5	18.8	18.5	21.5	21.7	22.1	21.1	20.5	23.4	22.4	22.6	22.9	22.7	22.4	22.6	23.6	23.8	25.9	23.4	22.6	23.6	23	23.5	22.8	19.1	19.9	20		29.5	29.2	32.9	62.9	63.8	74.7	15.3	14.4	15.4
	1:30	0.666667	23.8	24.4	23.7	27	28.7	27.5	27.4	26.2	27.2	29.7	29.3	31.5	28.5	28.2	29.3	30.5	30.8	31	29.9	30.9	30.6	29.2	29.3	27.9	25	31.5	25.5		37.4	38.6	39.1	116.7	117.2	113	18.2	17.8	21.9
	1:80	0.25	32	32.9	31.8	37.7	37.4	36.9	37.2	36.4	36.7	39.9	39.6	42	37.5	39	43.7	41.2	41.8	42.3	41.3	40.7	44.7	37.9	39.5	37.8	32.4	32.5	34.1		50.5	55.7	59.7	188.1	191.8	184.9	22.1	21.4	23.6
	1:160	0.125	41	40.7	37.8	46.2	45.7	45.6	46.1	44.7	47.1	48.9	49.8	53.8	46.4	46.7	51.9	51.7	51.9	53.8	47.5	48.8	53.2	47.2	48.6	47.1	40.5	45.1	41.4		62.9	66.5	68.6	218.4	215.4	210.6	28.2	26.7	29.1
	1:400	0.05	49.8	53.4	48.9	60.7	60.1	60.9	53.4	59.4	70	61.4	64.3	68	62.3	63.3	66.8	82.9	72.9	69	65.5	58.6	87.5	64.6	62.1	64.6	57.4	59.3	71		92.9	92.9	116.8	241.6	241.8	229.5	31.9	34.2	38
	Venom		Atheris chlorechis			Antivenoms																									SMIs
	DL	Conc ug/ml	Venom			ECHITAbG			EchiTAb-ICP			IMENA			IPA			PANAF			SAVP Echis			SAVP Polyvalent			Saudi Polyvalent				2mM Prinomastat			2mM Marimastat			10mM DMPS
	1:1	20	8.2	8.1	8.1	8.8	8.7	8.4	8.3	8.2	8.5	8.6	8.6	8.6	8.4	8.2	8.2	8.1	8.3	8.5	8.7	8.8	8.7	9.1	8.9	8.8	8.7	8.5	8.4		14.7	15.3	14.9	23.6	21.7	21.9	8.3	8.4	8.4
	1:2	10	9.1	9.1	9.4	10	9.9	9.9	9.5	9.5	9.5	10.1	10.1	10	9.6	9.4	9.7	9.2	9.5	11.5	9.9	10	10.1	10.4	10.6	10.3	9.6	9.4	9.5		18.6	18.3	22.9	29.9	31.5	32.3	9.4	9.3	9.5
	1:5	4	10.9	11.1	11.4	12.6	11.8	12.1	11.7	11.9	11.9	12.6	12.2	12.3	11.5	11.5	12.4	11.9	13.7	14.9	12.2	12.2	12	13.1	13.3	13.6	11.9	12.3	11.6		26.8	25.7	25.2	51	56.7	62.5	12.6	11.4	12.5
	1:12	1.66667	13.3	13.2	13	14.3	14.9	14.5	14.9	14.6	14.5	15.6	15.4	15.2	14.2	14.1	14.8	14.1	14	15.7	15.1	15.2	15.4	15.7	15.8	16.6	14.4	13.9	14.5		28	30.2	39.6	79.3	84	84	14.1	13.9	13.8
	1:30	0.666667	16.5	16.6	17.9	18	17.8	18.5	18.1	17.6	17.5	19.1	18.9	18.2	17.1	17.8	19.4	17.9	17.5	22.2	19.5	19.3	19.1	19.8	19.8	19.8	17.8	17.3	17.2		42.6	38.9	41.9	118.9	124.1	130.5	16.2	16.3	17.4
	1:80	0.25	21	21.1	23.1	23.9	22.1	22.2	22.8	23.5	22.9	24.2	23.8	24.5	21.7	22.1	23.2	22.5	25.4	30.4	24.4	24.6	24.8	25	25	25.5	23	22.1	21.8		52	56	55.6	168.6	176.6	173.7	21.4	20.8	21.5
	1:160	0.125	25.3	25.9	28.1	27.4	27	26.2	27.7	27.2	27.3	28.1	28.1	29	26.5	26.1	27.3	28.3	29.3	34.1	30.2	29.4	30	29.9	29.7	30.6	27	25.8	24.9		79.3	74.4	82.2	198.8	213.3	215.2	25.5	25.3	25.7
	1:400	0.05	32.3	31.9	36.4	32.9	35.5	34.2	34.5	32	32.8	47.8	36.9	36.1	41	34.1	39.7	49	39.9	46.5	54.3	38.3	38	38.8	38.3	38.4	33.6	32.7	35.8		124	125.2	113.2	240.4	258.5	256.1	32.4	31.1	32.1
	Venom		Atheris desaixi			Antivenoms																									SMIs
	DL	Conc ug/ml	Venom			ECHITAbG			EchiTAb-ICP			IMENA			IPA			PANAF			SAVP Echis			SAVP Polyvalent			Saudi Polyvalent				2mM Prinomastat			2mM Marimastat			10mM DMPS
	1:1	20	10	10	9.9	11.4	11	11	10.2	10.2	10.3	11.1	11.1	11	12	11.5	11	11.4	11.3	11	11.6	11.7	11.9	11.6	11.7	11.5	10.1	10.2	10.1		18.3	17.7	17.9	57.2	53.3	57.4	10.6	10.6	10.4
	1:2	10	11.4	11.3	11	12.3	12.5	12.5	11.3	11.8	12.1	12.8	12.8	12.9	13.4	13.2	12.8	12.6	12.9	12.9	13.7	13.6	13.3	13.4	13.4	13.7	11.5	11.9	11.9		19.7	19.7	20.4	61.8	61.6	67.8	12	11.9	12.1
	1:5	4	13.6	13.9	13.3	14.9	15.1	15.2	14.5	15.5	16.1	16.3	16.2	16.5	16.7	15.6	15.9	16.2	17.2	15.8	17.5	17	17.6	17	16.7	16.5	14.3	14.8	14.8		24.9	24.8	25.2	79	80.5	86.6	14.5	14.8	14.5
	1:12	1.66667	17	17	17.2	18.4	18.8	18.2	17.9	17.1	18.2	20.1	20.1	19.9	21.8	19.5	21.3	20.3	20.2	21.4	21.6	22.3	21.5	21.3	21.6	20.5	17.6	17.8	19.2		32.5	33	32.5	104.1	105.5	111.4	18.2	18.5	18.2
	1:30	0.666667	21.3	21.8	21.2	23.5	22.9	22.9	22.9	22.7	24.9	25.1	25.4	25.2	26.1	25.8	26.4	26.3	25.1	26.7	27.6	27.5	28.6	26.7	27.5	26.6	22.5	23.5	23.5		44.5	44	44.1	142.9	146.6	154.6	23.4	24.1	23.6
	1:80	0.25	29.4	28.8	28.7	31	30.6	31.5	29.8	30.5	31.2	33.1	33.8	33.9	34.7	34.7	35	35	37.5	34.1	37.3	37.3	38.1	34.8	36.5	34.7	29.6	31.2	31.2		65.6	62.9	61	185.5	184.5	200.2	31.2	31.2	31.7
	1:160	0.125	36.5	36.4	35.2	36.8	37.6	37.6	39.1	38.8	40.6	40.3	41.5	42	42	41.9	41.4	44.2	44.5	42.4	46.3	45.7	45.8	44.7	45.6	44.2	38.3	38.4	39.8		86.2	82.4	80.1	227.7	220	241.2	37.7	39.2	48
	1:400	0.05	49	47.6	49.3	50.3	49.7	47.7	53.9	58.1	54.9	55.7	55.7	54.9	59	58.3	54.2	66.1	72.2	59.2	65.5	66.6	63.9	62.2	61.8	58.8	55.2	51.2	55.2		119.7	117.4	139.2	264	251.7	294	50.4	50.4	48.1
	Venom		Atheris nitschei			Antivenoms																									SMIs
	DL	Conc ug/ml	Venom			ECHITAbG			EchiTAb-ICP			IMENA			IPA			PANAF			SAVP Echis			SAVP Polyvalent			Saudi Polyvalent				2mM Prinomastat			2mM Marimastat			10mM DMPS
	1:1	20	9.3	9.4	9.6	9.6	9.6	9.8	9.5	9.4	9.4	10.1	10	10.1	9.7	9.8	9.8	10.1	10.2	10.2	10.5	10.5	10.6	10.7	10.7	10.6	9.8	9.7	9.8		14.7	15.3	14.9	23.6	21.7	21.9	8.3	8.4	8.4
	1:2	10	10.3	10.3	10.3	10.8	10.7	11.8	10.6	10.5	11.1	11.9	11.6	11.7	11.1	11.1	11	11.2	11.3	11.4	11.5	11.6	11.6	12	12.2	12.4	11	11.3	11.6		18.6	18.3	22.9	29.9	31.5	32.3	9.4	9.3	9.5
	1:5	4	13	12.6	13.2	13.6	13.8	15.5	13.2	13.2	14	13.6	13.8	14.2	12.9	13.1	13.6	14.4	14.2	13.9	13.6	14	12.2	14.9	14.3	14.1	13.4	13.3	13.9		26.8	25.7	25.2	51	56.7	62.5	12.6	11.4	12.5
	1:12	1.66667	14.7	15.2	14.6	15.5	15.3	16.6	15.3	15.6	16.1	16.3	16.6	16.5	15.4	15.3	15.4	16.1	15.5	16.4	16.3	16.2	14	15.9	15.9	16.1	15.1	15	15.4		28	30.2	39.6	79.3	84	84	14.1	13.9	13.8
	1:30	0.666667	17.6	18.1	17.6	18.9	18.6	23.8	18.9	18.9	21.8	19.6	19.1	21	18.8	18.8	19.4	19.4	19.5	19.8	20.1	19.7	17.3	19.2	19	19.7	17.8	18	19.3		42.6	38.9	41.9	118.9	124.1	130.5	16.2	16.3	17.4
	1:80	0.25	22.7	23.3	22.6	24.7	24.2	23.1	23.2	23	24.2	24.1	23.1	24.3	23.4	22.9	24.1	24	24.4	24.4	25.8	25.3	25.1	24.5	23.7	24.5	22.7	23	24.1		52	56	55.6	168.6	176.6	173.7	21.4	20.8	21.5
	1:160	0.125	26.7	26.4	26.4	30.6	27.9	28.5	30.1	27.5	29.1	27.4	27.2	28.3	28.6	27.8	29.6	28.7	29	29.4	30.7	30.7	30.4	29.3	28.5	28.9	27	26.1	27.4		79.3	74.4	82.2	198.8	213.3	215.2	25.5	25.3	25.7
	1:400	0.05	32.2	30.6	30.7	49	36.3	40	45.5	33.8	35.7	42.9	35.6	37.3	34.9	32.7	35.6	34.6	34.3	34.1	34.7	36.9	35.8	38.9	34.9	35.8	35.1	36.9	45.3		124	125.2	113.2	240.4	258.5	256.1	32.4	31.1	32.1
	Venom		Atheris squamigera			Antivenoms																									SMIs
	DL	Conc ug/ml	Venom			ECHITAbG			EchiTAb-ICP			IMENA			IPA			PANAF			SAVP Echis			SAVP Polyvalent			Saudi Polyvalent				2mM Prinomastat			2mM Marimastat			10mM DMPS
	1:1	20	10.1	10.5	10.1	10.9	10.9	10.7	8.3	8.2	8.5	10.8	10.3	10.3	10.3	10.2	10.3	10.4	10.5	10.5	10.4	10.2	11.7	11.2	11.4	11.3	10.4	10.3	10.3		19.8	19.6	19.3	29.9	27.5	29.8	10.5	10.2	10.3
	1:2	10	11.6	11.4	11.6	12.3	12.4	12.3	9.5	9.5	9.5	13.2	12.4	12.4	11.7	12	12.2	12.5	12.5	12.7	13.1	13.2	14.4	13.6	13.9	13.6	11.9	11.9	11.9		24.2	24	24.1	44.1	40.3	42.4	11.9	11.9	11.8
	1:5	4	14.2	14.6	14.1	16.2	15.5	15.6	11.7	11.9	11.9	17.8	17.1	16.3	15.2	15.5	16.5	16.4	16.5	18.2	16.3	17.4	16.4	17.4	17.5	17.6	15.6	15.1	15.3		31	30.6	30.8	74.7	71.9	74.9	14.6	14.9	14.4
	1:12	1.66667	17.6	17.9	17.7	19.7	19.9	20	14.9	14.6	14.5	20	20.1	21.6	18.6	18.7	18.9	20.9	21.3	20.5	21.5	21.5	19.4	21.6	21.2	21.4	19.1	18.6	18		39.7	39.7	39.6	127.9	118.2	128.4	18.1	18.9	17.7
	1:30	0.666667	22.9	23	23.8	26.2	24.7	26.2	18.1	17.6	17.5	30.1	26.6	26.3	24.3	24.1	26.1	26.8	26.4	29.4	24	25.6	26.3	27.1	27.4	27.2	24.8	24	24.2		53.8	53.7	54.7	191.2	183.2	187.2	23.8	23.3	22.7
	1:80	0.25	30.7	30.1	28.9	33.7	33.1	33.2	22.8	23.5	22.9	37.5	40.2	35.1	31.7	32.2	32.7	35.5	40.4	35.5	36.5	41.2	35.8	34.3	35.2	36.4	33.7	32.1	31.3		77.7	76.7	80.1	233.7	227.6	232.5	30.2	30.1	30.4
	1:160	0.125	36.3	35.6	37.2	40.6	40.5	40.9	27.7	27.2	27.3	49.2	47.1	43.6	40.1	40.5	44.7	45.8	44.7	49	47.3	45.9	45.7	43.6	41.6	44.3	39	38.6	37.7		111.4	115.5	109.1	256.1	258.5	252	35.8	35.3	37.3
	1:400	0.05	48	44	44.9	52.6	51.8	50.8	34.5	32	32.8	60.9	56.6	59.5	50.8	51.4	57.7	56.6	59.1	61.5	55.5	56.3	76.8	52.6	54.4	53	57.4	51	50.9		151.5	211.2	146.1	282.8	273.4	306.7	61.9	46.6	60.7

## Sheet: Cerastes
	Venom		Cerastes cerastes			Antivenoms																									SMIs
	DL	Conc ug/ml	Venom			ECHITAbG			EchiTAb-ICP			IMENA			IPA			PANAF			SAVP Echis			SAVP Polyvalent			Saudi Polyvalent				2mM Marimastat			10mM DMPS			2mM Prinomastat
	1:1	20	9.9	9.9	9.9	10.3	10.1	10	10.3	10	9.9	11.4	11.3	11	10.7	10.2	10.3	10.5	10.6	10.4	11.9	11.3	11.1	12.2	12	11.9	10.9	10.6	11		34.7	33.4	32.2	10.9	10.4	10.5	26.1	24.9	25.3
	1:2	10	10.5	11.5	10.3	10.9	11	11.1	11.1	11.1	11	14.3	14.6	13.3	11.2	11.6	11.5	11.3	11.4	11.6	12	12.3	12.4	13.9	14.2	14.5	11.6	11.8	12.1		41	38.5	36.5	10.8	12	10.6	29.5	29.8	28.9
	1:5	4	12.6	13.3	12.1	12.6	13.4	12.9	14.4	14.4	14	26.8	25.8	23.6	13.7	13.7	13.5	14.7	15	14.7	15.5	17.3	15.1	16.9	17.2	17	15.1	15.6	15.7		50	47.3	44.5	15.3	12.5	12.6	36	35.7	35.2
	1:12	1.66667	15	16.7	14.9	15.7	16	17.3	18.1	17.2	17.6	45.9	43.4	41.1	16.2	16.1	16.3	18	18	18.1	17.7	18.3	18.1	19	18.8	19.7	28.6	20.8	20.6		64.9	59.3	57.6	14.6	16.5	15.5	44.6	48.2	45.5
	1:30	0.666667	18	19.2	18.9	20.1	19.7	20.4	22.6	21.6	22.4	73.5	72.1	65.4	19.8	20.1	21.2	21.9	22.8	22.1	22.7	22.4	23.4	23.7	24.2	23.8	27.7	27.6	28.6		89.9	77.8	73.9	18.2	21.9	18.9	57.6	60	60.7
	1:80	0.25	23.8	24.2	23.5	26.9	25.2	24.3	28.4	27.3	27.2	104	108.8	105.1	26.3	26.3	25.4	27.8	28.2	29.2	30.2	28.9	28.7	30.1	30.5	30.1	37.7	39.6	41.1		137.5	119.6	109	23.5	24	24.1	88.5	93.8	88.9
	1:160	0.125	28.4	28.4	27.9	31.1	29.8	30.3	33	32.5	31.2	153	144.8	130.7	31	32.1	32.4	34.2	34.8	32.7	35.5	36.3	36.8	36.6	36.3	36.8	49.5	49	49.1		196.8	170.7	156.9	29.1	29.5	34	127.3	118.1	127.1
	1:400	0.05	38.7	39.2	35.4	39.9	36.9	37	41.1	40.8	40.3	207.1	197.5	201.1	40.4	43.1	43	41.9	44.4	44.6	49.9	52.5	50.7	48.1	46.3	48.3	70.4	70.5	67		308.5	286.4	297.8	44.6	48.6	52.2	289.8	308	317.4
	Venom		Cerastes gasperettii			Antivenoms																									SMIs
	DL	Conc ug/ml	Venom			ECHITAbG			EchiTAb-ICP			IMENA			IPA			PANAF			SAVP Echis			SAVP Polyvalent			Saudi Polyvalent				2mM Marimastat			10mM DMPS			2mM Prinomastat
	1:1	20	9.4	9.4	9.2	9.6	9.8	9.5	9.9	9.8	9.6	10.6	10.5	10.4	9.6	9.6	9.7	10.1	10.2	10.2	9.8	10	10.1	10.5	10.5	10.6	9.9	10.1	10.4		34.5	34.5	34	9.7	9.8	9.8	22.6	22.7	21.6
	1:2	10	10.3	10.4	10.1	10.4	10.6	10.7	10.7	10.7	10.7	12.6	12.8	12.8	10.5	10.5	10.5	11	11.3	11.2	11.1	11.2	11.3	11.7	12	11.8	11.2	11.6	11.6		39.2	39.7	39.8	10.5	10.6	12.4	25.7	26.2	24.9
	1:5	4	12.4	12.3	12.3	12.9	12.9	12.9	13.3	12.9	13.2	23	23.1	22.7	12.2	12.8	12.7	13.8	13.5	14	14.4	14.6	13.3	14.9	15.4	15.6	14.8	15.5	16.5		52.9	49.2	48.3	12.6	13.4	12.9	32.8	32.3	31.6
	1:12	1.66667	14.8	14.9	15.1	15.7	16.5	15.3	16	15.8	16	38.1	36.3	38.3	15	15.1	15.3	15.9	16.2	16.1	19.5	17.3	17.6	17.6	17.4	18.2	20.7	20.5	21.5		63.4	61.3	63.1	14.7	14.6	15.7	40.8	40.5	40.3
	1:30	0.666667	18.9	18	18.5	19.4	19.4	19.6	20.2	20.1	20.1	64.5	64.8	70.3	18.5	20	21.7	19.7	20.3	21.8	21.6	22.1	22.1	23.3	23.1	22.5	30.5	30.4	30.3		83.3	85.7	84.8	18.5	19.3	22.1	53.9	53.5	52.8
	1:80	0.25	24.8	22.8	23.8	25.5	25.5	24.4	26.6	26.5	26.3	104.4	105.6	119.4	25.5	25.6	27.2	27.3	27.2	27.5	28.3	28.8	28.4	33.6	34.2	27	45.8	50.7	50.6		121.5	118.5	123.2	24.3	25.7	25.1	75.8	79.4	68.9
	1:160	0.125	27.9	27.6	27.9	30.9	30.7	30.3	32.5	32.8	32	176.6	164	181.3	30.2	31.5	33.5	34	33.9	33.1	35.9	36.8	36.9	40.4	43.3	47.6	65.9	75	68.4		168.2	153.9	161.3	29	29.5	29.9	98.3	99.9	90.5
	1:400	0.05	35.8	36.4	35	39.9	41	39.6	43.1	42.5	39.7	274.6	274.7	267.6	50.8	49.7	48.3	45.7	44.9	47.1	51	50.3	47.6	63.1	62.8	75.4	104.3	91.5	92.9		252.3	281.3	267.7	43.2	56.4	40.6	140.6	142.7	149.2
	Venom		Cerastes vipera			Antivenoms																									SMIs
	DL	Conc ug/ml	Venom			ECHITAbG			EchiTAb-ICP			IMENA			IPA			PANAF			SAVP Echis			SAVP Polyvalent			Saudi Polyvalent				2mM Marimastat			10mM DMPS			2mM Prinomastat
	1:1	20	10.4	10.2	10.3	10.7	11	10.9	11.7	11.6	11.4	12.1	12.3	12	11.5	11.3	11.4	11.5	11.3	11.7	11.8	12	12.1	12.5	12.8	12.7	10.9	10.9	11.2		78.3	71.1	70.7	11	10.9	11.1	21.8	24.4	23.1
	1:2	10	11.2	11.1	11.9	11.4	11.5	11.8	13.7	14.2	15.5	14.4	14.7	14.8	12.8	13.3	13.3	12.6	13.1	12.9	13.7	13.5	13.2	14.2	14.6	15	12.3	12.5	12.2		86.1	86.9	84.5	11.7	11.9	12	25.9	26.7	26.7
	1:5	4	13.8	13.8	15.3	14.1	14.3	14.7	17.7	19.5	20.3	25	23.2	23	16.6	16.2	16	19.3	19.9	16.8	15.8	16.4	16.5	17.6	17.9	17.6	16.3	15.8	15.8		114.4	111.1	111.2	13.8	15.7	14.1	31.8	33.6	35.1
	1:12	1.66667	16.5	15.9	17.1	16.8	16.1	20.8	21.6	21.2	21.1	36.1	37.6	37.6	17.6	17.8	18.5	17.6	17.9	18.8	18.1	18.3	18	18.9	18.8	18.8	18.6	18.6	19.1		134.6	137.3	135.5	17	17.1	17.2	39.7	43.2	42.3
	1:30	0.666667	19.5	19.2	20.1	21	19.9	20.8	26	26	26.7	66.7	66.5	73.5	20.6	20.9	21.2	21	23	26.7	22.1	22.5	23.7	22.9	22.4	22.4	24.5	25.6	29.1		173.3	173	169.6	22.6	20.2	20.2	50.9	54	54
	1:80	0.25	24.2	24	25.1	25.1	25.7	26.1	32.4	34.7	36.5	110.4	120.7	139.7	25.7	25.5	25.1	25.3	28.7	25.3	28.8	28.6	28.6	27.5	28	27.7	38.3	45.7	35.4		220.7	215.4	206.9	24.9	27.5	26.3	72.6	75.5	74.3
	1:160	0.125	32.1	28.2	30.7	28.7	29.2	30.9	43.6	40.4	42.3	213.3	203.5	213.8	29.8	31	29.9	34.9	31.3	30.4	39.2	34.2	39.6	35	35.6	33.8	42.5	42.4	38.6		254.7	262	250.1	29.7	33.1	29.1	98.8	92.6	95.7
	1:400	0.05	42.1	33.5	37.8	34.8	33.1	31.7	48.6	42.3	41.1	284.1	310.4	274.9	33.7	36.1	38.5	43	49	49.8	52.4	43.9	46.6	44.3	46.9	45.3	42.5	53.5	46.1		296.5	292.6	298.8	34.5	35.9	36.2	126.6	132.5	132.1

## Sheet: Proatheris 
	Venom		Proatheris superciliaris			Antivenoms																									SMIs
	DL	Conc ug/ml	Venom			ECHITAbG			EchiTAb-ICP			IMENA			IPA			PANAF			SAVP Echis			SAVP Polyvalent			Saudi Polyvalent				2mM Marimastat			10mM DMPS			2mM Prinomastat
	1:1	20	8.2	8.4	8.5	8.2	8.3	8.3	8.1	8.3	8.3	8.4	8.2	8.6	8.1	8.3	8.4	8.4	8.4	8.4	8.4	8.4	8.3	8.2	8.4	8.6	8.3	8.6	8.5		51.8	52.4	51.8	8.8	9.1	9.3	17.3	16.9	17.9
	1:2	10	8.6	8.5	8.8	8.5	8.6	8.7	8.4	8.6	8.6	9	8.8	8.9	8.5	8.5	8.6	8.8	8.8	9.4	8.7	8.8	8.9	8.8	9.1	8.9	8.7	8.6	8.4		61.7	61.5	60.5	9.1	9.2	9.1	19.7	19.8	19.5
	1:5	4	9.2	9.2	9.5	9.9	10	10.3	9.3	9.1	9.4	10	10.2	10.1	9.4	9.5	9.5	10.2	11.4	11.8	10.2	10.5	11.1	10.6	11	11.6	9.8	10.4	10.1		79.3	84.7	81.1	9.7	9.7	10.3	24.5	24.5	24.7
	1:12	1.66667	10.2	10.3	10.3	10.8	10.8	11.1	10.5	10.6	10.3	12.1	11	11.6	10.7	10.6	11	11.7	11.6	11.6	12	12	12	12.4	12.6	13	10	10.4	11		100	97	102.5	11	10.9	11.1	31.5	30.8	30.7
	1:30	0.666667	11.6	11.5	11.9	13.6	13	14.9	12.8	12.4	13	13.4	13.4	13.7	13.2	12.7	13.1	14	14	16.2	15.1	15.4	15.3	16.1	16.3	16	11.9	12	13.7		127.9	128.7	127.8	13.3	13.2	13.4	40.5	39.2	38.9
	1:80	0.25	14	14.6	14.6	16.8	16.6	16.7	15.5	16	16.9	16.7	16.3	16.2	16.2	16	16.5	18.5	18.9	22.4	19.6	19.6	19.6	21.5	21.7	21.4	14.9	17.1	20.6		166.7	169.9	170.9	16.1	16.4	18.3	55.4	54.7	52.3
	1:160	0.125	17	17.1	16.8	20.6	19.5	20.7	18.8	18.8	20.8	19.4	19.3	18.5	18.7	18.1	20.2	23	21.4	23.6	25.2	24.9	25.7	24.7	25.2	24.8	21.3	25.9	26.8		192.6	201.1	200.7	18.3	19.2	19.2	71.9	69.8	66.3
	1:400	0.05	21.8	21.3	21.7	26.4	24.7	23.8	24.3	24.8	23.2	24.2	24.1	22.8	24.6	22.2	21.3	27.9	31.5	30.7	32.5	30.7	29.9	39.5	31.2	40.5	23.5	29.3	27.6		226.1	256.1	236.4	21.7	23	23.7	99.8	89.3	79.4
